# Supplementary material for: Development of 3D Cell-Based Fluorescent Reporter Assay for Screening of Drugs Downregulating Telomerase Reverse Transcriptase
Source: Bioengineering (Basel). 2025 Mar 23;12(4):335. doi: 10.3390/bioengineering12040335 (PMC12024458; doi:10.3390/bioengineering12040335)
Supplement: Supplementary file 1 [file bioengineering-12-00335-s001.zip]

Archive with 1 entries (1 files):
- bioengineering-3509815-supplementary.pdf
